# Supplementary material for: Evaluating patterns and drivers of spatial change in the recreational guided fishing sector in Alaska
Source: PLoS One. 2017 Jun 20;12(6):e0179584. doi: 10.1371/journal.pone.0179584 (PMC5478146; doi:10.1371/journal.pone.0179584)
Supplement: S1 Dataset — Data include: respondent identification number (ID), species group (Species), decade in which the respondent fished (Decade), total area (TotalArea.sq.km), number of fishing locations (NumberLocations), and region. (XLSX) [file pone.0179584.s005.xlsx]

## Sheet: Fig4_totalarea_Sitka_Homer
ID	Species	Decades	TotalArea.sq.km	NumberLocations	Region
1	halibut	1990s	81.5166	3	Sitka
1	halibut	2000s	321.262	3	Sitka
1	salmon	1990s	66.002	3	Sitka
1	salmon	2000s	238.586	7	Sitka
2	halibut	1990s	16.4299	4	Sitka
2	halibut	2000s	63.7049	7	Sitka
2	halibut	2010s	63.7049	7	Sitka
2	salmon	1990s	11.6553	4	Sitka
2	salmon	2000s	93.2398	15	Sitka
2	salmon	2010s	93.2398	15	Sitka
3	halibut	1990s	28.1418	12	Sitka
3	halibut	2000s	8.93397	8	Sitka
3	halibut	2010s	8.93397	8	Sitka
3	rockfish/lingcod	1990s	36.5072	14	Sitka
3	rockfish/lingcod	2000s	10.4705	3	Sitka
3	rockfish/lingcod	2010s	10.4705	3	Sitka
3	salmon	1990s	36.5072	14	Sitka
3	salmon	2000s	15.3053	7	Sitka
3	salmon	2010s	16.2889	8	Sitka
5	halibut	1990s	76.8267	9	Sitka
5	halibut	2000s	288.874	31	Sitka
5	halibut	2010s	212.048	22	Sitka
5	rockfish/lingcod	1990s	50.7889	15	Sitka
5	rockfish/lingcod	2000s	159.121	36	Sitka
5	rockfish/lingcod	2010s	108.332	21	Sitka
5	salmon	1990s	62.9204	13	Sitka
5	salmon	2000s	160.828	33	Sitka
5	salmon	2010s	97.9072	20	Sitka
6	halibut	1990s	88.8787	11	Sitka
6	halibut	2000s	184.995	24	Sitka
6	halibut	2010s	96.1166	13	Sitka
6	rockfish/lingcod	1990s	36.1496	15	Sitka
6	rockfish/lingcod	2000s	36.1496	15	Sitka
6	salmon	1990s	91.7086	12	Sitka
6	salmon	2000s	203.061	27	Sitka
6	salmon	2010s	111.353	15	Sitka
7	halibut	2000s	2908.69	1	Sitka
7	halibut	2010s	2908.69	1	Sitka
7	rockfish/lingcod	2000s	1688.8	1	Sitka
7	rockfish/lingcod	2010s	1688.8	1	Sitka
7	salmon	2000s	1608.43	1	Sitka
7	salmon	2010s	1608.43	1	Sitka
8	halibut	2000s	785.552	1	Sitka
8	halibut	2010s	785.552	1	Sitka
8	rockfish/lingcod	2000s	118.805	2	Sitka
8	rockfish/lingcod	2010s	118.805	2	Sitka
8	salmon	2000s	580.109	3	Sitka
8	salmon	2010s	580.109	3	Sitka
9	halibut	1990s	40.5882	11	Sitka
9	halibut	2000s	232.618	8	Sitka
9	halibut	2010s	232.618	8	Sitka
9	rockfish/lingcod	1990s	18.9007	6	Sitka
9	rockfish/lingcod	2000s	105.037	9	Sitka
9	rockfish/lingcod	2010s	105.037	9	Sitka
9	salmon	1990s	48.8645	14	Sitka
9	salmon	2000s	85.9491	16	Sitka
9	salmon	2010s	85.9491	16	Sitka
10	halibut	2000s	743.068	29	Sitka
10	halibut	2010s	1190.59	31	Sitka
10	rockfish/lingcod	2000s	440.087	33	Sitka
10	rockfish/lingcod	2010s	490.24	35	Sitka
10	salmon	2000s	281.916	23	Sitka
10	salmon	2010s	20.0722	2	Sitka
11	halibut	2000s	180.299	4	Sitka
11	halibut	2010s	218.218	10	Sitka
11	rockfish/lingcod	2000s	25.3932	3	Sitka
11	rockfish/lingcod	2010s	46.4313	10	Sitka
11	salmon	2000s	55.3147	3	Sitka
11	salmon	2010s	126.008	11	Sitka
12	halibut	2000s	509.774	9	Sitka
12	halibut	2010s	509.774	9	Sitka
12	rockfish/lingcod	2000s	10.8865	7	Sitka
12	rockfish/lingcod	2010s	10.8865	7	Sitka
12	salmon	2000s	74.3828	9	Sitka
12	salmon	2010s	74.3828	9	Sitka
13	halibut	2000s	48.1379	4	Sitka
13	halibut	2010s	48.1379	4	Sitka
13	rockfish/lingcod	2000s	34.7096	4	Sitka
13	rockfish/lingcod	2010s	34.7096	4	Sitka
13	salmon	2000s	46.6117	4	Sitka
13	salmon	2010s	46.6117	4	Sitka
14	halibut	2000s	58.403	4	Sitka
14	halibut	2010s	67.01	7	Sitka
15	halibut	2000s	45.0414	2	Sitka
15	halibut	2010s	59.3104	13	Sitka
15	rockfish/lingcod	2000s	7.23918	3	Sitka
15	rockfish/lingcod	2010s	9.35788	3	Sitka
15	salmon	2000s	16.6019	10	Sitka
15	salmon	2010s	34.5186	17	Sitka
16	halibut	2000s	29.1113	9	Sitka
16	halibut	2010s	39.3177	15	Sitka
16	rockfish/lingcod	2000s	22.1038	7	Sitka
16	rockfish/lingcod	2010s	22.1038	7	Sitka
16	salmon	2000s	235.646	4	Sitka
16	salmon	2010s	235.646	4	Sitka
17	halibut	1990s	27.201	4	Sitka
17	halibut	2000s	169.27	13	Sitka
17	halibut	2010s	82.9785	6	Sitka
17	rockfish/lingcod	2000s	35.0305	6	Sitka
17	rockfish/lingcod	2010s	35.0305	6	Sitka
17	salmon	1990s	68.1667	9	Sitka
17	salmon	2000s	68.6269	16	Sitka
17	salmon	2010s	68.6269	16	Sitka
18	halibut	2000s	854.007	1	Sitka
18	halibut	2010s	925.463	8	Sitka
18	rockfish/lingcod	2000s	12.9477	5	Sitka
18	rockfish/lingcod	2010s	12.9477	5	Sitka
18	salmon	2000s	49.9028	13	Sitka
18	salmon	2010s	49.9028	13	Sitka
19	halibut	2000s	75.0931	23	Sitka
19	halibut	2010s	46.1095	11	Sitka
19	rockfish/lingcod	2000s	34.6683	20	Sitka
19	rockfish/lingcod	2010s	15.3735	9	Sitka
19	salmon	2000s	96.7333	25	Sitka
19	salmon	2010s	46.5362	12	Sitka
20	halibut	1990s	85.5427	6	Sitka
20	halibut	2000s	295.691	13	Sitka
20	halibut	2010s	134.32	7	Sitka
20	rockfish/lingcod	2000s	56.0796	6	Sitka
20	rockfish/lingcod	2010s	56.0796	6	Sitka
20	salmon	1990s	112.95	8	Sitka
20	salmon	2000s	253.461	19	Sitka
20	salmon	2010s	139.551	9	Sitka
21	halibut	1990s	329.54	14	Sitka
21	halibut	2000s	278.229	9	Sitka
21	halibut	2010s	278.229	9	Sitka
21	rockfish/lingcod	2000s	86.709	6	Sitka
21	rockfish/lingcod	2010s	86.709	6	Sitka
21	salmon	1990s	301.128	15	Sitka
21	salmon	2000s	226.962	10	Sitka
21	salmon	2010s	226.962	10	Sitka
22	halibut	2000s	35.8151	24	Sitka
22	halibut	2010s	59.7201	29	Sitka
22	rockfish/lingcod	2010s	25.8282	3	Sitka
22	salmon	2000s	37.3128	21	Sitka
22	salmon	2010s	103.242	43	Sitka
23	halibut	2000s	136.515	1	Sitka
23	halibut	2010s	232.956	6	Sitka
23	rockfish/lingcod	2000s	136.515	1	Sitka
23	rockfish/lingcod	2010s	259.38	2	Sitka
23	salmon	2000s	75.9441	1	Sitka
23	salmon	2010s	75.9441	1	Sitka
24	halibut	2000s	37.6475	6	Sitka
24	halibut	2010s	83.9638	13	Sitka
24	rockfish/lingcod	2000s	36.1879	5	Sitka
24	rockfish/lingcod	2010s	76.7149	11	Sitka
24	salmon	2000s	48.9696	6	Sitka
24	salmon	2010s	99.1692	12	Sitka
25	halibut	2000s	71.7293	6	Sitka
25	halibut	2010s	196.298	10	Sitka
25	rockfish/lingcod	2000s	59.0242	4	Sitka
25	rockfish/lingcod	2010s	59.0242	4	Sitka
25	salmon	2000s	49.3527	5	Sitka
25	salmon	2010s	90.2982	10	Sitka
26	halibut	2000s	1507.99	4	Sitka
26	halibut	2010s	389.324	7	Sitka
26	rockfish/lingcod	2000s	1507.99	4	Sitka
26	rockfish/lingcod	2010s	573.416	17	Sitka
26	salmon	2000s	208.983	4	Sitka
26	salmon	2010s	138.679	5	Sitka
27	halibut	2000s	462.633	2	Sitka
27	halibut	2010s	695.644	5	Sitka
27	rockfish/lingcod	2000s	794.456	5	Sitka
27	rockfish/lingcod	2010s	1027.47	8	Sitka
27	salmon	2000s	331.823	3	Sitka
27	salmon	2010s	331.823	3	Sitka
32	halibut	1990s	1565	3	Homer
32	halibut	2000s	2546.17	9	Homer
32	halibut	2010s	2513.28	14	Homer
32	rockfish/lingcod	2010s	885.02	1	Homer
33	halibut	1990s	11.2908	22	Homer
33	halibut	2000s	11.2908	22	Homer
33	halibut	2010s	1456.93	24	Homer
33	salmon	1990s	26.4845	4	Homer
33	salmon	2000s	26.4845	4	Homer
33	salmon	2010s	26.4845	4	Homer
34	halibut	1990s	1713.92	4	Homer
34	halibut	2000s	1713.92	4	Homer
34	halibut	2010s	1713.92	4	Homer
34	salmon	1990s	116.343	3	Homer
34	salmon	2000s	400.464	10	Homer
34	salmon	2010s	284.122	7	Homer
36	halibut	1990s	872.602	1	Homer
36	halibut	2000s	1222.48	1	Homer
36	halibut	2010s	1222.48	1	Homer
36	rockfish/lingcod	1990s	70.0543	10	Homer
36	rockfish/lingcod	2000s	70.0543	10	Homer
36	rockfish/lingcod	2010s	70.0543	10	Homer
36	salmon	1990s	61.8786	3	Homer
36	salmon	2000s	61.8786	3	Homer
36	salmon	2010s	61.8786	3	Homer
37	halibut	1990s	668.799	6	Homer
37	halibut	2000s	1202.41	10	Homer
37	halibut	2010s	533.607	4	Homer
37	rockfish/lingcod	1990s	977.034	8	Homer
37	rockfish/lingcod	2000s	1510.64	12	Homer
37	rockfish/lingcod	2010s	533.607	4	Homer
37	salmon	1990s	173.467	3	Homer
37	salmon	2000s	468.595	6	Homer
37	salmon	2010s	295.128	3	Homer
38	halibut	1990s	571.045	1	Homer
38	halibut	2000s	1953.71	1	Homer
38	halibut	2010s	1953.71	1	Homer
38	rockfish/lingcod	1990s	159.1	1	Homer
38	rockfish/lingcod	2000s	437.399	1	Homer
38	rockfish/lingcod	2010s	437.399	1	Homer
38	salmon	1990s	147.336	2	Homer
38	salmon	2000s	430.843	3	Homer
38	salmon	2010s	430.843	3	Homer
39	halibut	1990s	5645.77	1	Homer
39	halibut	2000s	5534.82	2	Homer
39	halibut	2010s	282.404	1	Homer
39	rockfish/lingcod	1990s	1060.72	3	Homer
39	rockfish/lingcod	2000s	1060.72	3	Homer
39	rockfish/lingcod	2010s	721.163	1	Homer
39	salmon	1990s	700.292	1	Homer
39	salmon	2000s	700.292	1	Homer
39	salmon	2010s	700.292	1	Homer
40	halibut	1990s	1403.12	7	Homer
40	halibut	2000s	1403.12	7	Homer
40	halibut	2010s	1403.12	7	Homer
40	rockfish/lingcod	1990s	120.363	10	Homer
40	rockfish/lingcod	2000s	144.721	13	Homer
40	rockfish/lingcod	2010s	131.195	10	Homer
40	salmon	1990s	500.13	11	Homer
40	salmon	2000s	381.973	5	Homer
40	salmon	2010s	381.973	5	Homer
41	halibut	1990s	5968.83	1	Homer
41	halibut	2000s	9989.5	2	Homer
41	halibut	2010s	4020.67	1	Homer
41	rockfish/lingcod	1990s	1317.71	4	Homer
41	rockfish/lingcod	2000s	1317.71	4	Homer
41	rockfish/lingcod	2010s	1317.71	4	Homer
41	salmon	1990s	769.813	2	Homer
41	salmon	2000s	769.813	2	Homer
41	salmon	2010s	769.813	2	Homer
42	halibut	2000s	1974.75	2	Homer
42	halibut	2010s	10450.3	3	Homer
42	rockfish/lingcod	2000s	17.0256	10	Homer
42	rockfish/lingcod	2010s	100.965	48	Homer
42	salmon	2000s	1102.57	2	Homer
42	salmon	2010s	5147.57	4	Homer
43	halibut	2010s	558.788	3	Homer
43	rockfish/lingcod	2010s	339.19	5	Homer
43	salmon	2010s	313.785	4	Homer
44	halibut	1990s	2782.5	5	Homer
44	halibut	2000s	2989.11	10	Homer
44	halibut	2010s	206.604	5	Homer
44	rockfish/lingcod	1990s	374.535	1	Homer
44	rockfish/lingcod	2000s	374.535	1	Homer
44	rockfish/lingcod	2010s	155.71	3	Homer
45	halibut	2000s	1001.02	1	Homer
45	halibut	2010s	1001.02	1	Homer
45	salmon	2000s	932.415	2	Homer
45	salmon	2010s	932.415	2	Homer
46	halibut	1990s	1605.54	4	Homer
46	halibut	2000s	2699.64	7	Homer
46	halibut	2010s	1094.1	3	Homer
47	halibut	1990s	5.66214	18	Homer
47	halibut	2000s	5.66214	18	Homer
47	halibut	2010s	5.66214	18	Homer
47	rockfish/lingcod	1990s	16.6336	16	Homer
47	rockfish/lingcod	2000s	16.6336	16	Homer
47	rockfish/lingcod	2010s	16.6336	16	Homer
47	salmon	1990s	7.28932	8	Homer
47	salmon	2000s	7.28932	8	Homer
47	salmon	2010s	7.28932	8	Homer
48	halibut	1990s	1126.32	4	Homer
48	halibut	2000s	1126.32	4	Homer
48	halibut	2010s	1126.32	4	Homer
48	rockfish/lingcod	1990s	221.367	1	Homer
48	rockfish/lingcod	2000s	221.367	1	Homer
48	rockfish/lingcod	2010s	221.367	1	Homer
48	salmon	1990s	561.111	4	Homer
48	salmon	2000s	561.111	4	Homer
48	salmon	2010s	561.111	4	Homer
49	halibut	1990s	1272.39	4	Homer
49	halibut	2000s	1272.39	4	Homer
49	halibut	2010s	1272.39	4	Homer
49	rockfish/lingcod	1990s	70.768	9	Homer
49	rockfish/lingcod	2000s	70.768	9	Homer
49	rockfish/lingcod	2010s	82.06	11	Homer
49	salmon	1990s	176.395	13	Homer
49	salmon	2000s	176.395	13	Homer
49	salmon	2010s	176.395	13	Homer
50	halibut	1990s	2856.67	2	Homer
50	halibut	2000s	4744.04	1	Homer
50	halibut	2010s	4744.04	1	Homer
50	rockfish/lingcod	1990s	99.129	1	Homer
50	rockfish/lingcod	2000s	2434.27	3	Homer
50	rockfish/lingcod	2010s	2335.14	2	Homer
50	salmon	1990s	689.174	1	Homer
50	salmon	2000s	2836.11	2	Homer
50	salmon	2010s	2146.93	1	Homer
