# Supplementary material for: Evaluating patterns and drivers of spatial change in the recreational guided fishing sector in Alaska
Source: PLoS One. 2017 Jun 20;12(6):e0179584. doi: 10.1371/journal.pone.0179584 (PMC5478146; doi:10.1371/journal.pone.0179584)
Supplement: S2 Dataset — Data include: respondent identification number (ID), total area (TotalArea.sq.km), number of fishing locations (NumberLocations), and whether the respondent targets single or multispecies trips (TripType). (XLSX) [file pone.0179584.s006.xlsx]

## Sheet: Fig6b_numlocations_singleVsMult
ID	NumberLocations	TotalArea.sq.km	TripType
37	10	1199.07	multispecies
40	7	1403.12	multispecies
41	2	6440.61	multispecies
42	3	8619.32	multispecies
44	10	2982.44	multispecies
45	1	1001.02	multispecies
48	4	1126.32	multispecies
49	4	1272.39	multispecies
32	17	2244.91	singlespecies
33	24	1453.6	singlespecies
34	4	1713.92	singlespecies
36	2	1230.93	singlespecies
38	3	2083.28	singlespecies
39	5	7245.11	singlespecies
46	8	1988	singlespecies
47	18	5.66214	singlespecies
50	3	5640.59	singlespecies
