# Supplementary material for: Evaluating patterns and drivers of spatial change in the recreational guided fishing sector in Alaska
Source: PLoS One. 2017 Jun 20;12(6):e0179584. doi: 10.1371/journal.pone.0179584 (PMC5478146; doi:10.1371/journal.pone.0179584)
Supplement: S3 Dataset — Data include: respondent identification number (ID), species group (Species), total area (TotalArea.sq.km), and number of fishing locations (NumberLocations). (XLSX) [file pone.0179584.s007.xlsx]

## Sheet: Fig7a_totalarea_numboats_Sitka
Species	ID	TotalArea.sq.km	NumberLocations	NumberBoats
halibut	1	398.345	6	one
halibut	2	80.1348	11	one
halibut	3	37.0757	20	multiple
halibut	5	212.048	31	one
halibut	6	96.0769	24	one
halibut	7	2908.69	1	multiple
halibut	8	785.552	1	multiple
halibut	9	269.863	19	multiple
halibut	10	781.417	45	one
halibut	11	201.688	10	one
halibut	12	509.774	9	one
halibut	13	48.1379	4	multiple
halibut	14	107.588	11	one
halibut	15	102.108	15	multiple
halibut	16	39.3177	15	multiple
halibut	17	110.179	17	multiple
halibut	18	887.599	8	one
halibut	19	46.1095	23	one
halibut	20	327.463	19	multiple
halibut	21	322.735	14	multiple
halibut	22	59.1132	29	one
halibut	23	219.573	6	multiple
halibut	24	79.1862	13	multiple
halibut	25	195.284	10	multiple
halibut	26	1625.56	11	multiple
halibut	27	680.477	5	multiple
rockfish/lingcod	3	46.9748	17	multiple
rockfish/lingcod	5	107.908	36	one
rockfish/lingcod	6	36.1496	15	one
rockfish/lingcod	7	1688.8	1	multiple
rockfish/lingcod	8	118.805	2	multiple
rockfish/lingcod	9	122.782	15	multiple
rockfish/lingcod	10	232.582	51	one
rockfish/lingcod	11	37.7059	10	one
rockfish/lingcod	12	10.8865	7	one
rockfish/lingcod	13	34.7096	4	multiple
rockfish/lingcod	15	16.2193	6	multiple
rockfish/lingcod	16	22.1038	7	multiple
rockfish/lingcod	17	35.0305	6	multiple
rockfish/lingcod	18	12.8786	5	one
rockfish/lingcod	19	13.5286	20	one
rockfish/lingcod	20	56.0796	6	multiple
rockfish/lingcod	21	86.709	6	multiple
rockfish/lingcod	22	21.8004	3	one
rockfish/lingcod	23	220.017	2	multiple
rockfish/lingcod	24	64.3927	11	multiple
rockfish/lingcod	25	58.6422	4	multiple
rockfish/lingcod	26	1759.43	21	multiple
rockfish/lingcod	27	827.006	8	multiple
salmon	1	281.028	10	one
salmon	2	99.8138	19	one
salmon	3	47.0478	22	multiple
salmon	5	97.9072	33	one
salmon	6	111.353	27	one
salmon	7	1608.43	1	multiple
salmon	8	580.109	3	multiple
salmon	9	125.474	30	multiple
salmon	10	276.243	23	one
salmon	11	98.7246	11	one
salmon	12	74.3828	9	one
salmon	13	46.6117	4	multiple
salmon	15	47.5541	27	multiple
salmon	16	235.646	4	multiple
salmon	17	127.388	25	multiple
salmon	18	49.9028	13	one
salmon	19	41.6494	25	one
salmon	20	247.657	27	multiple
salmon	21	282.419	15	multiple
salmon	22	92.2533	43	one
salmon	23	75.941	1	multiple
salmon	24	82.4055	12	multiple
salmon	25	72.2162	10	multiple
salmon	26	235.897	9	multiple
salmon	27	315.969	3	multiple
