# Supplementary material for: Evaluating patterns and drivers of spatial change in the recreational guided fishing sector in Alaska
Source: PLoS One. 2017 Jun 20;12(6):e0179584. doi: 10.1371/journal.pone.0179584 (PMC5478146; doi:10.1371/journal.pone.0179584)
Supplement: S1 File — Files are in TIFF format to be displayed in ESRI ArcGIS 10.2 or higher. The attribute table for each TIFF file contains a column (PERCENT_RE) identifying the percentage of respondents in that time period fishing that 1.5 x 1.5 km grid cell (i.e., Figs 2 and 3). All files are projected in Alaska Albers coordinate system (NAD 1983–2011 Alaska Albers, WKID: 102966, Authority: ESRI). ADF&G statistical fishing areas are not provided in this dataset because the authority to share that data rests with ADF&G. (ZIP) [file pone.0179584.s008.zip]

Archive with 48 entries (48 files):
- S8_Pacific halibut/Hom_ha_1990_1999_all_re.tif.vat.dbf.SFOS-XOPTI755.8632.3060.sr.lock
- S8_Pacific halibut/Hom_ha_2000_2004_all_re.tif.vat.dbf.SFOS-XOPTI755.8632.3060.sr.lock
- S8_Pacific halibut/Hom_ha_2005_2009_all_re.tif.vat.dbf.SFOS-XOPTI755.8632.3060.sr.lock
- S8_Pacific halibut/Hom_ha_2010_2015_all_re.tif.vat.dbf.SFOS-XOPTI755.8632.3060.sr.lock
- S8_Pacific halibut/Homer_halibut_1990_1999.tfw
- S8_Pacific halibut/Homer_halibut_1990_1999.tif
- S8_Pacific halibut/Homer_halibut_1990_1999.tif.aux.xml
- S8_Pacific halibut/Homer_halibut_1990_1999.tif.vat.dbf
- S8_Pacific halibut/Homer_halibut_1990_1999.tif.xml
- S8_Pacific halibut/Homer_halibut_2000_2004.tfw
- S8_Pacific halibut/Homer_halibut_2000_2004.tif
- S8_Pacific halibut/Homer_halibut_2000_2004.tif.aux.xml
- S8_Pacific halibut/Homer_halibut_2000_2004.tif.vat.dbf
- S8_Pacific halibut/Homer_halibut_2000_2004.tif.xml
- S8_Pacific halibut/Homer_halibut_2005_2009.tfw
- S8_Pacific halibut/Homer_halibut_2005_2009.tif
- S8_Pacific halibut/Homer_halibut_2005_2009.tif.aux.xml
- S8_Pacific halibut/Homer_halibut_2005_2009.tif.vat.dbf
- S8_Pacific halibut/Homer_halibut_2005_2009.tif.xml
- S8_Pacific halibut/Homer_halibut_2010_2015.tfw
- S8_Pacific halibut/Homer_halibut_2010_2015.tif
- S8_Pacific halibut/Homer_halibut_2010_2015.tif.aux.xml
- S8_Pacific halibut/Homer_halibut_2010_2015.tif.vat.dbf
- S8_Pacific halibut/Homer_halibut_2010_2015.tif.xml
- S8_Pacific halibut/Sit_ha_1990_1999_all_re.tif.vat.dbf.SFOS-XOPTI755.8632.3060.sr.lock
- S8_Pacific halibut/Sit_ha_2000_2004_all_re.tif.vat.dbf.SFOS-XOPTI755.8632.3060.sr.lock
- S8_Pacific halibut/Sit_ha_2005_2009_all_re.tif.vat.dbf.SFOS-XOPTI755.8632.3060.sr.lock
- S8_Pacific halibut/Sit_ha_2010_2015_all_re.tif.vat.dbf.SFOS-XOPTI755.8632.3060.sr.lock
- S8_Pacific halibut/Sitka_halibut_1990_1999.tfw
- S8_Pacific halibut/Sitka_halibut_1990_1999.tif
- S8_Pacific halibut/Sitka_halibut_1990_1999.tif.aux.xml
- S8_Pacific halibut/Sitka_halibut_1990_1999.tif.vat.dbf
- S8_Pacific halibut/Sitka_halibut_1990_1999.tif.xml
- S8_Pacific halibut/Sitka_halibut_2000_2004.tfw
- S8_Pacific halibut/Sitka_halibut_2000_2004.tif
- S8_Pacific halibut/Sitka_halibut_2000_2004.tif.aux.xml
- S8_Pacific halibut/Sitka_halibut_2000_2004.tif.vat.dbf
- S8_Pacific halibut/Sitka_halibut_2000_2004.tif.xml
- S8_Pacific halibut/Sitka_halibut_2005_2009.tfw
- S8_Pacific halibut/Sitka_halibut_2005_2009.tif
- S8_Pacific halibut/Sitka_halibut_2005_2009.tif.aux.xml
- S8_Pacific halibut/Sitka_halibut_2005_2009.tif.vat.dbf
- S8_Pacific halibut/Sitka_halibut_2005_2009.tif.xml
- S8_Pacific halibut/Sitka_halibut_2010_2015.tfw
- S8_Pacific halibut/Sitka_halibut_2010_2015.tif
- S8_Pacific halibut/Sitka_halibut_2010_2015.tif.aux.xml
- S8_Pacific halibut/Sitka_halibut_2010_2015.tif.vat.dbf
- S8_Pacific halibut/Sitka_halibut_2010_2015.tif.xml
