# Supplementary material for: Evaluating patterns and drivers of spatial change in the recreational guided fishing sector in Alaska
Source: PLoS One. 2017 Jun 20;12(6):e0179584. doi: 10.1371/journal.pone.0179584 (PMC5478146; doi:10.1371/journal.pone.0179584)
Supplement: S1 File — Files are in TIFF format to be displayed in ESRI ArcGIS 10.2 or higher. The attribute table for each TIFF file contains a column (PERCENT_RE) identifying the percentage of respondents in that time period fishing that 1.5 x 1.5 km grid cell (i.e., Figs 2 and 3). All files are projected in Alaska Albers coordinate system (NAD 1983–2011 Alaska Albers, WKID: 102966, Authority: ESRI). ADF&G statistical fishing areas are not provided in this dataset because the authority to share that data rests with ADF&G. (ZIP) [file pone.0179584.s008.zip › S8_Pacific halibut/Homer_halibut_2000_2004.tif.xml]

<?xml version="1.0" encoding="UTF-8"?>
<metadata xml:lang="en"><Esri><CreaDate>20160822</CreaDate><CreaTime>10573900</CreaTime><ArcGISFormat>1.0</ArcGISFormat><SyncOnce>FALSE</SyncOnce><DataProperties><itemProps><itemLocation><linkage Sync="TRUE">file://C:\Users\nlchan\Desktop\New folder\halibut\Hom_ha_2000_2004.tif</linkage><protocol Sync="TRUE">Local Area Network</protocol></itemLocation><itemName Sync="TRUE">Hom_ha_2000_2004.tif</itemName><imsContentType Sync="TRUE">002</imsContentType><nativeExtBox><westBL Sync="TRUE">-26524.433906</westBL><eastBL Sync="TRUE">1224475.566094</eastBL><southBL Sync="TRUE">799889.942848</southBL><northBL Sync="TRUE">1195889.942848</northBL><exTypeCode Sync="TRUE">1</exTypeCode></nativeExtBox></itemProps><copyHistory><copy source="Y:\Beaudreau_Lab\ChanGIS\Heat_maps\NewVersion_25Jun16\Final Raster files\halibut\Reclassified for mapping\Hom_ha_2000_2004_all_re.tif" dest="\\fillmore\JU_transfer\Beaudreau_Lab\ChanGIS\Heat_maps\NewVersion_25Jun16\Final Raster files\halibut\Reclassified for mapping\halibut\Hom_ha_2000_2004_all_re.tif" date="20160920" time="15431200"></copy></copyHistory><coordRef><type Sync="TRUE">Projected</type><geogcsn Sync="TRUE">GCS_North_American_1983</geogcsn><csUnits Sync="TRUE">Linear Unit: Meter (1.000000)</csUnits><projcsn Sync="TRUE">NAD_1983_Alaska_Albers</projcsn><peXml Sync="TRUE">&lt;ProjectedCoordinateSystem xsi:type='typens:ProjectedCoordinateSystem' xmlns:xsi='http://www.w3.org/2001/XMLSchema-instance' xmlns:xs='http://www.w3.org/2001/XMLSchema' xmlns:typens='http://www.esri.com/schemas/ArcGIS/10.4'&gt;&lt;WKT&gt;PROJCS[&amp;quot;NAD_1983_Alaska_Albers&amp;quot;,GEOGCS[&amp;quot;GCS_North_American_1983&amp;quot;,DATUM[&amp;quot;D_North_American_1983&amp;quot;,SPHEROID[&amp;quot;GRS_1980&amp;quot;,6378137.0,298.257222101]],PRIMEM[&amp;quot;Greenwich&amp;quot;,0.0],UNIT[&amp;quot;Degree&amp;quot;,0.0174532925199433]],PROJECTION[&amp;quot;Albers&amp;quot;],PARAMETER[&amp;quot;False_Easting&amp;quot;,0.0],PARAMETER[&amp;quot;False_Northing&amp;quot;,0.0],PARAMETER[&amp;quot;Central_Meridian&amp;quot;,-154.0],PARAMETER[&amp;quot;Standard_Parallel_1&amp;quot;,55.0],PARAMETER[&amp;quot;Standard_Parallel_2&amp;quot;,65.0],PARAMETER[&amp;quot;Latitude_Of_Origin&amp;quot;,50.0],UNIT[&amp;quot;Meter&amp;quot;,1.0],AUTHORITY[&amp;quot;EPSG&amp;quot;,3338]]&lt;/WKT&gt;&lt;XOrigin&gt;-13752200&lt;/XOrigin&gt;&lt;YOrigin&gt;-8948200&lt;/YOrigin&gt;&lt;XYScale&gt;327482121.21482342&lt;/XYScale&gt;&lt;ZOrigin&gt;-100000&lt;/ZOrigin&gt;&lt;ZScale&gt;10000&lt;/ZScale&gt;&lt;MOrigin&gt;-100000&lt;/MOrigin&gt;&lt;MScale&gt;10000&lt;/MScale&gt;&lt;XYTolerance&gt;0.001&lt;/XYTolerance&gt;&lt;ZTolerance&gt;0.001&lt;/ZTolerance&gt;&lt;MTolerance&gt;0.001&lt;/MTolerance&gt;&lt;HighPrecision&gt;true&lt;/HighPrecision&gt;&lt;WKID&gt;102006&lt;/WKID&gt;&lt;LatestWKID&gt;3338&lt;/LatestWKID&gt;&lt;/ProjectedCoordinateSystem&gt;</peXml></coordRef><RasterProperties><General><PixelDepth Sync="TRUE">4</PixelDepth><HasColormap Sync="TRUE">FALSE</HasColormap><CompressionType Sync="TRUE">LZW</CompressionType><NumBands Sync="TRUE">1</NumBands><Format Sync="TRUE">TIFF</Format><HasPyramids Sync="TRUE">FALSE</HasPyramids><SourceType Sync="TRUE">continuous</SourceType><PixelType Sync="TRUE">unsigned integer</PixelType><NoDataValue Sync="TRUE">15</NoDataValue></General></RasterProperties></DataProperties><SyncDate>20170512</SyncDate><SyncTime>13491900</SyncTime><ModDate>20170512</ModDate><ModTime>13491900</ModTime></Esri><dataIdInfo><envirDesc Sync="TRUE"> Version 6.2 (Build 9200) ; Esri ArcGIS 10.4.0.5524</envirDesc><dataLang><languageCode value="eng" Sync="TRUE"></languageCode><countryCode value="USA" Sync="TRUE"></countryCode></dataLang><idCitation><resTitle Sync="TRUE">Hom_ha_2000_2004.tif</resTitle><presForm><PresFormCd value="005" Sync="TRUE"></PresFormCd></presForm></idCitation><spatRpType><SpatRepTypCd value="002" Sync="TRUE"></SpatRepTypCd></spatRpType><dataExt><geoEle><GeoBndBox esriExtentType="search"><exTypeCode Sync="TRUE">1</exTypeCode><westBL Sync="TRUE">-154.488197</westBL><eastBL Sync="TRUE">-132.272371</eastBL><northBL Sync="TRUE">60.747467</northBL><southBL Sync="TRUE">55.563318</southBL></GeoBndBox></geoEle></dataExt></dataIdInfo><mdLang><languageCode value="eng" Sync="TRUE"></languageCode><countryCode value="USA" Sync="TRUE"></countryCode></mdLang><mdChar><CharSetCd value="004" Sync="TRUE"></CharSetCd></mdChar><distInfo><distFormat><formatName Sync="TRUE">Raster Dataset</formatName></distFormat></distInfo><mdHrLv><ScopeCd value="005" Sync="TRUE"></ScopeCd></mdHrLv><mdHrLvName Sync="TRUE">dataset</mdHrLvName><refSysInfo><RefSystem><refSysID><identCode code="3338" Sync="TRUE"></identCode><idCodeSpace Sync="TRUE">EPSG</idCodeSpace><idVersion Sync="TRUE">6.12(9.3.0.0)</idVersion></refSysID></RefSystem></refSysInfo><spatRepInfo><Georect><cellGeo><CellGeoCd Sync="TRUE" value="002"></CellGeoCd></cellGeo><numDims Sync="TRUE">2</numDims><tranParaAv Sync="TRUE">1</tranParaAv><chkPtAv Sync="TRUE">0</chkPtAv><cornerPts><pos Sync="TRUE">-26524.433906 799889.942848</pos></cornerPts><cornerPts><pos Sync="TRUE">-26524.433906 1195889.942848</pos></cornerPts><cornerPts><pos Sync="TRUE">1224475.566094 1195889.942848</pos></cornerPts><cornerPts><pos Sync="TRUE">1224475.566094 799889.942848</pos></cornerPts><centerPt><pos Sync="TRUE">598975.566094 997889.942848</pos></centerPt><axisDimension type="002"><dimSize Sync="TRUE">834</dimSize><dimResol><value Sync="TRUE" uom="m">1500.000000</value></dimResol></axisDimension><axisDimension type="001"><dimSize Sync="TRUE">264</dimSize><dimResol><value Sync="TRUE" uom="m">1500.000000</value></dimResol></axisDimension><ptInPixel><PixOrientCd Sync="TRUE" value="001"></PixOrientCd></ptInPixel></Georect></spatRepInfo><eainfo><detailed Name="Hom_ha_2000_2004.tif.vat"><enttyp><enttypl Sync="TRUE">Hom_ha_2000_2004.tif.vat</enttypl><enttypt Sync="TRUE">Table</enttypt><enttypc Sync="TRUE">12</enttypc></enttyp><attr><attrlabl Sync="TRUE">OID</attrlabl><attalias Sync="TRUE">OID</attalias><attrtype Sync="TRUE">OID</attrtype><attwidth Sync="TRUE">4</attwidth><atprecis Sync="TRUE">0</atprecis><attscale Sync="TRUE">0</attscale><attrdef Sync="TRUE">Internal feature number.</attrdef><attrdefs Sync="TRUE">Esri</attrdefs><attrdomv><udom Sync="TRUE">Sequential unique whole numbers that are automatically generated.</udom></attrdomv></attr><attr><attrlabl Sync="TRUE">Value</attrlabl><attalias Sync="TRUE">Value</attalias><attrtype Sync="TRUE">Integer</attrtype><attwidth Sync="TRUE">10</attwidth><atprecis Sync="TRUE">10</atprecis><attscale Sync="TRUE">0</attscale></attr><attr><attrlabl Sync="TRUE">Count</attrlabl><attalias Sync="TRUE">Count</attalias><attrtype Sync="TRUE">Double</attrtype><attwidth Sync="TRUE">19</attwidth><atprecis Sync="TRUE">0</atprecis><attscale Sync="TRUE">0</attscale></attr><attr><attrlabl Sync="TRUE">Percent_re</attrlabl><attalias Sync="TRUE">Percent_re</attalias><attrtype Sync="TRUE">Single</attrtype><attwidth Sync="TRUE">13</attwidth><atprecis Sync="TRUE">0</atprecis><attscale Sync="TRUE">0</attscale></attr></detailed></eainfo><contInfo><ImgDesc><contentTyp><ContentTypCd Sync="TRUE" value="001"></ContentTypCd></contentTyp><covDim><Band><dimDescrp Sync="TRUE">Band_1</dimDescrp><maxVal Sync="TRUE">12.000000</maxVal><minVal Sync="TRUE">1.000000</minVal><bitsPerVal Sync="TRUE">4</bitsPerVal><valUnit><UOM type="length"></UOM></valUnit></Band></covDim></ImgDesc></contInfo><mdDateSt Sync="TRUE">20170512</mdDateSt></metadata>
