# Supplementary material for: Evaluating patterns and drivers of spatial change in the recreational guided fishing sector in Alaska
Source: PLoS One. 2017 Jun 20;12(6):e0179584. doi: 10.1371/journal.pone.0179584 (PMC5478146; doi:10.1371/journal.pone.0179584)
Supplement: S1 File — Files are in TIFF format to be displayed in ESRI ArcGIS 10.2 or higher. The attribute table for each TIFF file contains a column (PERCENT_RE) identifying the percentage of respondents in that time period fishing that 1.5 x 1.5 km grid cell (i.e., Figs 2 and 3). All files are projected in Alaska Albers coordinate system (NAD 1983–2011 Alaska Albers, WKID: 102966, Authority: ESRI). ADF&G statistical fishing areas are not provided in this dataset because the authority to share that data rests with ADF&G. (ZIP) [file pone.0179584.s008.zip › S8_Pacific halibut/Sitka_halibut_2000_2004.tif.aux.xml]

<PAMDataset>
  <PAMRasterBand band="1">
    <Histograms>
      <HistItem>
        <HistMin>0.5</HistMin>
        <HistMax>10.5</HistMax>
        <BucketCount>16</BucketCount>
        <IncludeOutOfRange>1</IncludeOutOfRange>
        <Approximate>0</Approximate>
        <HistCounts>0|828|411|222|165|110|58|24|14|9|4|0|0|0|0|0</HistCounts>
      </HistItem>
    </Histograms>
  </PAMRasterBand>
</PAMDataset>
