# Supplementary material for: Evaluating patterns and drivers of spatial change in the recreational guided fishing sector in Alaska
Source: PLoS One. 2017 Jun 20;12(6):e0179584. doi: 10.1371/journal.pone.0179584 (PMC5478146; doi:10.1371/journal.pone.0179584)
Supplement: S2 File — Files are in TIFF format to be displayed in ESRI ArcGIS 10.2 or higher. The attribute table for each TIFF file contains a column (PERCENT_RE) identifying the percentage of respondents in that time period fishing that 1.5 x 1.5 km grid cell (i.e., S1 Fig, S4 Fig). All files are projected in Alaska Albers coordinate system (NAD 1983–2011 Alaska Albers, WKID: 102966, Authority: ESRI). (ZIP) [file pone.0179584.s009.zip]

Archive with 56 entries (56 files):
- S9_salmon/Homer_salmon_1990s.tfw
- S9_salmon/Homer_salmon_1990s.tif
- S9_salmon/Homer_salmon_1990s.tif.aux.xml
- S9_salmon/Homer_salmon_1990s.tif.ovr
- S9_salmon/Homer_salmon_1990s.tif.vat.cpg
- S9_salmon/Homer_salmon_1990s.tif.vat.dbf
- S9_salmon/Homer_salmon_1990s.tif.xml
- S9_salmon/Homer_salmon_2000_2004.tfw
- S9_salmon/Homer_salmon_2000_2004.tif
- S9_salmon/Homer_salmon_2000_2004.tif.aux.xml
- S9_salmon/Homer_salmon_2000_2004.tif.ovr
- S9_salmon/Homer_salmon_2000_2004.tif.vat.cpg
- S9_salmon/Homer_salmon_2000_2004.tif.vat.dbf
- S9_salmon/Homer_salmon_2000_2004.tif.xml
- S9_salmon/Homer_salmon_2005_2009.tfw
- S9_salmon/Homer_salmon_2005_2009.tif
- S9_salmon/Homer_salmon_2005_2009.tif.aux.xml
- S9_salmon/Homer_salmon_2005_2009.tif.ovr
- S9_salmon/Homer_salmon_2005_2009.tif.vat.cpg
- S9_salmon/Homer_salmon_2005_2009.tif.vat.dbf
- S9_salmon/Homer_salmon_2005_2009.tif.xml
- S9_salmon/Homer_salmon_2010_2015.tfw
- S9_salmon/Homer_salmon_2010_2015.tif
- S9_salmon/Homer_salmon_2010_2015.tif.aux.xml
- S9_salmon/Homer_salmon_2010_2015.tif.ovr
- S9_salmon/Homer_salmon_2010_2015.tif.vat.cpg
- S9_salmon/Homer_salmon_2010_2015.tif.vat.dbf
- S9_salmon/Homer_salmon_2010_2015.tif.xml
- S9_salmon/Sitka_salmon_1990s.tfw
- S9_salmon/Sitka_salmon_1990s.tif
- S9_salmon/Sitka_salmon_1990s.tif.aux.xml
- S9_salmon/Sitka_salmon_1990s.tif.ovr
- S9_salmon/Sitka_salmon_1990s.tif.vat.cpg
- S9_salmon/Sitka_salmon_1990s.tif.vat.dbf
- S9_salmon/Sitka_salmon_1990s.tif.xml
- S9_salmon/Sitka_salmon_2000_2004.tfw
- S9_salmon/Sitka_salmon_2000_2004.tif
- S9_salmon/Sitka_salmon_2000_2004.tif.aux.xml
- S9_salmon/Sitka_salmon_2000_2004.tif.ovr
- S9_salmon/Sitka_salmon_2000_2004.tif.vat.cpg
- S9_salmon/Sitka_salmon_2000_2004.tif.vat.dbf
- S9_salmon/Sitka_salmon_2000_2004.tif.xml
- S9_salmon/Sitka_salmon_2005_2009.tfw
- S9_salmon/Sitka_salmon_2005_2009.tif
- S9_salmon/Sitka_salmon_2005_2009.tif.aux.xml
- S9_salmon/Sitka_salmon_2005_2009.tif.ovr
- S9_salmon/Sitka_salmon_2005_2009.tif.vat.cpg
- S9_salmon/Sitka_salmon_2005_2009.tif.vat.dbf
- S9_salmon/Sitka_salmon_2005_2009.tif.xml
- S9_salmon/Sitka_salmon_2010_2015.tfw
- S9_salmon/Sitka_salmon_2010_2015.tif
- S9_salmon/Sitka_salmon_2010_2015.tif.aux.xml
- S9_salmon/Sitka_salmon_2010_2015.tif.ovr
- S9_salmon/Sitka_salmon_2010_2015.tif.vat.cpg
- S9_salmon/Sitka_salmon_2010_2015.tif.vat.dbf
- S9_salmon/Sitka_salmon_2010_2015.tif.xml
