# Supplementary material for: Evaluating patterns and drivers of spatial change in the recreational guided fishing sector in Alaska
Source: PLoS One. 2017 Jun 20;12(6):e0179584. doi: 10.1371/journal.pone.0179584 (PMC5478146; doi:10.1371/journal.pone.0179584)
Supplement: S3 File — Files are in TIFF format to be displayed in ESRI ArcGIS 10.2 or higher. The attribute table for each TIFF file contains a column (PERCENT_RE) identifying the percentage of respondents in that time period fishing that 1.5 x 1.5 km grid cell (i.e., S2 Fig, S3 Fig). All files are projected in Alaska Albers coordinate system (NAD 1983–2011 Alaska Albers, WKID: 102966, Authority: ESRI). (ZIP) [file pone.0179584.s010.zip]

Archive with 49 entries (49 files):
- S10_lingcod_rockfish/Homer_lingcod_rockfish_1990s.tfw
- S10_lingcod_rockfish/Homer_lingcod_rockfish_1990s.tif
- S10_lingcod_rockfish/Homer_lingcod_rockfish_1990s.tif.aux.xml
- S10_lingcod_rockfish/Homer_lingcod_rockfish_1990s.tif.ovr
- S10_lingcod_rockfish/Homer_lingcod_rockfish_1990s.tif.vat.cpg
- S10_lingcod_rockfish/Homer_lingcod_rockfish_1990s.tif.vat.dbf
- S10_lingcod_rockfish/Homer_lingcod_rockfish_1990s.tif.xml
- S10_lingcod_rockfish/Homer_lingcod_rockfish_2000_2004.tfw
- S10_lingcod_rockfish/Homer_lingcod_rockfish_2000_2004.tif
- S10_lingcod_rockfish/Homer_lingcod_rockfish_2000_2004.tif.aux.xml
- S10_lingcod_rockfish/Homer_lingcod_rockfish_2000_2004.tif.ovr
- S10_lingcod_rockfish/Homer_lingcod_rockfish_2000_2004.tif.vat.cpg
- S10_lingcod_rockfish/Homer_lingcod_rockfish_2000_2004.tif.vat.dbf
- S10_lingcod_rockfish/Homer_lingcod_rockfish_2000_2004.tif.xml
- S10_lingcod_rockfish/Homer_lingcod_rockfish_2005_2009.tfw
- S10_lingcod_rockfish/Homer_lingcod_rockfish_2005_2009.tif
- S10_lingcod_rockfish/Homer_lingcod_rockfish_2005_2009.tif.aux.xml
- S10_lingcod_rockfish/Homer_lingcod_rockfish_2005_2009.tif.ovr
- S10_lingcod_rockfish/Homer_lingcod_rockfish_2005_2009.tif.vat.cpg
- S10_lingcod_rockfish/Homer_lingcod_rockfish_2005_2009.tif.vat.dbf
- S10_lingcod_rockfish/Homer_lingcod_rockfish_2005_2009.tif.xml
- S10_lingcod_rockfish/Homer_lingcod_rockfish_2010_2015.tfw
- S10_lingcod_rockfish/Homer_lingcod_rockfish_2010_2015.tif
- S10_lingcod_rockfish/Homer_lingcod_rockfish_2010_2015.tif.aux.xml
- S10_lingcod_rockfish/Homer_lingcod_rockfish_2010_2015.tif.ovr
- S10_lingcod_rockfish/Homer_lingcod_rockfish_2010_2015.tif.vat.cpg
- S10_lingcod_rockfish/Homer_lingcod_rockfish_2010_2015.tif.vat.dbf
- S10_lingcod_rockfish/Homer_lingcod_rockfish_2010_2015.tif.xml
- S10_lingcod_rockfish/Sitka_lingcod_rockfish_2000_2004.tfw
- S10_lingcod_rockfish/Sitka_lingcod_rockfish_2000_2004.tif
- S10_lingcod_rockfish/Sitka_lingcod_rockfish_2000_2004.tif.aux.xml
- S10_lingcod_rockfish/Sitka_lingcod_rockfish_2000_2004.tif.ovr
- S10_lingcod_rockfish/Sitka_lingcod_rockfish_2000_2004.tif.vat.cpg
- S10_lingcod_rockfish/Sitka_lingcod_rockfish_2000_2004.tif.vat.dbf
- S10_lingcod_rockfish/Sitka_lingcod_rockfish_2000_2004.tif.xml
- S10_lingcod_rockfish/Sitka_lingcod_rockfish_2005_2009.tfw
- S10_lingcod_rockfish/Sitka_lingcod_rockfish_2005_2009.tif
- S10_lingcod_rockfish/Sitka_lingcod_rockfish_2005_2009.tif.aux.xml
- S10_lingcod_rockfish/Sitka_lingcod_rockfish_2005_2009.tif.ovr
- S10_lingcod_rockfish/Sitka_lingcod_rockfish_2005_2009.tif.vat.cpg
- S10_lingcod_rockfish/Sitka_lingcod_rockfish_2005_2009.tif.vat.dbf
- S10_lingcod_rockfish/Sitka_lingcod_rockfish_2005_2009.tif.xml
- S10_lingcod_rockfish/Sitka_lingcod_rockfish_2010_2015.tfw
- S10_lingcod_rockfish/Sitka_lingcod_rockfish_2010_2015.tif
- S10_lingcod_rockfish/Sitka_lingcod_rockfish_2010_2015.tif.aux.xml
- S10_lingcod_rockfish/Sitka_lingcod_rockfish_2010_2015.tif.ovr
- S10_lingcod_rockfish/Sitka_lingcod_rockfish_2010_2015.tif.vat.cpg
- S10_lingcod_rockfish/Sitka_lingcod_rockfish_2010_2015.tif.vat.dbf
- S10_lingcod_rockfish/Sitka_lingcod_rockfish_2010_2015.tif.xml
