# Supplementary material for: Evaluating patterns and drivers of spatial change in the recreational guided fishing sector in Alaska
Source: PLoS One. 2017 Jun 20;12(6):e0179584. doi: 10.1371/journal.pone.0179584 (PMC5478146; doi:10.1371/journal.pone.0179584)
Supplement: S3 File — Files are in TIFF format to be displayed in ESRI ArcGIS 10.2 or higher. The attribute table for each TIFF file contains a column (PERCENT_RE) identifying the percentage of respondents in that time period fishing that 1.5 x 1.5 km grid cell (i.e., S2 Fig, S3 Fig). All files are projected in Alaska Albers coordinate system (NAD 1983–2011 Alaska Albers, WKID: 102966, Authority: ESRI). (ZIP) [file pone.0179584.s010.zip › S10_lingcod_rockfish/Homer_lingcod_rockfish_2005_2009.tif.aux.xml]

<PAMDataset>
  <Metadata>
    <MDI key="DataType">Generic</MDI>
  </Metadata>
  <Metadata domain="Esri">
    <MDI key="PyramidResamplingType">NEAREST</MDI>
  </Metadata>
  <PAMRasterBand band="1">
    <Histograms>
      <HistItem>
        <HistMin>-0.5</HistMin>
        <HistMax>10.5</HistMax>
        <BucketCount>11</BucketCount>
        <IncludeOutOfRange>1</IncludeOutOfRange>
        <Approximate>0</Approximate>
        <HistCounts>0|685|133|193|94|61|105|38|16|10|2</HistCounts>
      </HistItem>
    </Histograms>
    <Metadata>
      <MDI key="RepresentationType">THEMATIC</MDI>
      <MDI key="STATISTICS_COVARIANCES">3.959764465086282</MDI>
      <MDI key="STATISTICS_MAXIMUM">10</MDI>
      <MDI key="STATISTICS_MEAN">2.5018698578908</MDI>
      <MDI key="STATISTICS_MINIMUM">1</MDI>
      <MDI key="STATISTICS_SKIPFACTORX">1</MDI>
      <MDI key="STATISTICS_SKIPFACTORY">1</MDI>
      <MDI key="STATISTICS_STDDEV">1.9899156929594</MDI>
    </Metadata>
  </PAMRasterBand>
</PAMDataset>
